# Supplementary material for: Differential Modulation of the Phosphoproteome by the MAP Kinases Isoforms p38α and p38β
Source: Int J Mol Sci. 2023 Aug 4;24(15):12442. doi: 10.3390/ijms241512442 (PMC10419006; doi:10.3390/ijms241512442)
Supplement: Supplementary file 1 [file ijms-24-12442-s001.zip]

Archive with 1 entries (1 files):
- ijms-2492061-supplementary.pdf
